# Supplementary material for: SlbHLH22-Induced Hypertrophy Development Is Related to the Salt Stress Response of the GTgamma Gene in Tomatoes
Source: Metabolites. 2023 Dec 11;13(12):1195. doi: 10.3390/metabo13121195 (PMC10744757; doi:10.3390/metabo13121195)
Supplement: Supplementary file 1 [file metabolites-13-01195-s001.zip]

Archive with 1 entries (1 files):
- metabolites-2720660-supplementary.pdf
